# Supplementary material for: Gene Polymorphisms of NOD2, IL23R, PTPN2 and ATG16L1 in Patients with Crohn’s Disease: On the Way to Personalized Medicine?
Source: Genes (Basel). 2021 Jun 5;12(6):866. doi: 10.3390/genes12060866 (PMC8227795; doi:10.3390/genes12060866)
Supplement: Supplementary file 1 [file genes-12-00866-s001.zip]

Archive with 1 entries (1 files):
- genes-1247304-supplementary.pdf
